# Supplementary material for: Integrative Multidimensional Machine Learning Models for Stroke Prognosis: Age-Stratified and History Engineered Perspectives
Source: Diagnostics (Basel). 2026 Apr 29;16(9):1348. doi: 10.3390/diagnostics16091348 (PMC13163306; doi:10.3390/diagnostics16091348)
Supplement: Supplementary file 1 [file diagnostics-16-01348-s001.zip]

Archive with 1 entries (1 files):
- diagnostics-4190237-supplementary.pdf
